# Supplementary material for: Seasonal Variation and Severity of Acute Abdomen in Japan: A Nine-Year Retrospective Analysis
Source: J Pers Med. 2021 Dec 10;11(12):1346. doi: 10.3390/jpm11121346 (PMC8709094; doi:10.3390/jpm11121346)
Supplement: Supplementary file 1 [file jpm-11-01346-s001.zip]

Archive with 1 entries (1 files):
- jpm-1496223-supplementary.pdf
